# Supplementary material for: Replacing Solid Snacks with Almonds or Adding Almonds to the Diet Improves Diet Quality and Compliance with the 2020–25 Dietary Guidelines for Americans: Modeling Analyses of NHANES 2017–23 Data
Source: Nutrients. 2025 Dec 26;18(1):87. doi: 10.3390/nu18010087 (PMC12787779; doi:10.3390/nu18010087)
Supplement: Supplementary file 1 [file nutrients-18-00087-s001.zip]

Archive with 1 entries (1 files):
- nutrients-4033143-supplementary.pdf
